# Supplementary material for: Synthesis, DFT Calculations, Antiproliferative, Bactericidal Activity and Molecular Docking of Novel Mixed-Ligand Salen/8-Hydroxyquinoline Metal Complexes
Source: Molecules. 2021 Aug 4;26(16):4725. doi: 10.3390/molecules26164725 (PMC8401699; doi:10.3390/molecules26164725)
Supplement: Supplementary file 1 [file molecules-26-04725-s001.zip]

Archive with 1 entries (1 files):
- molecules-1283722-supplementary.pdf
